# Supplementary material for: Transcriptomic Profiling of Tomato Leaves Identifies Novel Transcription Factors Responding to Dehydration Stress
Source: Int J Mol Sci. 2023 Jun 3;24(11):9725. doi: 10.3390/ijms24119725 (PMC10253658; doi:10.3390/ijms24119725)
Supplement: Supplementary file 1 [file ijms-24-09725-s001.zip]

Archive with 3 entries (3 files):
- Supplemental Figures-2023 June-revised.pdf
- Table S1-revised.2023June.xlsx
- Table S2-revised2023June.xlsx
