# Supplementary material for: Transcriptomic Profiling of Tomato Leaves Identifies Novel Transcription Factors Responding to Dehydration Stress
Source: Int J Mol Sci. 2023 Jun 3;24(11):9725. doi: 10.3390/ijms24119725 (PMC10253658; doi:10.3390/ijms24119725)
Supplement: Supplementary file 1 [file ijms-24-09725-s001.zip › Table S1-revised.2023June.xlsx]

## Sheet: 1a
Table S1a. Numbers of differentially expressed genes (DEGs) in each transcription factor family detected in MT leaves after 2 h dehydration vs 0 h. Fold change cutoff ≥ 2, FDR<0.05 were used to identify
Family	Number of DEGs
BES1	1
CPP	1
DBB	1
E2F-DP	1
GeBP	1
IWS1	1
LFY	1
NF-X1	1
Whirly	1
ARID	2
Alfin-like	2
BBR-BPC	2
CSD	2
DBP	2
EIL	2
MBF1	2
SRS	2
SWI/SNF-BAF60b	2
CAMTA	3
HMG	3
LIM	3
LUG	3
PHD	3
FAR1	4
Jumonji	4
Pseudo ARR-B	4
RWP-RK	4
PLATZ	5
SNF2	5
TAZ	5
mTERF	5
OFP	6
SET	6
zf-HD	6
MADS	8
SBP	8
TRAF	8
GRF	9
Trihelix	9
C3H	10
HSF	11
LOB	11
NF-Y	11
Tify	14
AUX/IAA	17
GNAT	18
Others	19
TCP	19
GRAS	24
GARP	25
bZIP	28
B3	30
NAC	30
C2H2	31
WRKY	36
C2C2	37
HB	40
bHLH	55
AP2/ERF	66
MYB	72

## Sheet: 1b
Table S1b. Numbers of differentially expressed genes (DEGs) in each transcription factor family detected in MT leaves after 4 h dehydration vs 0 h. Fold change cutoff ≥ 2, FDR<0.05 were used to identify
Family	Number of DEGs
Alfin-like	1
BES1	1
CSD	1
DBP	1
E2F-DP	1
IWS1	1
LFY	1
LUG	1
MBF1	1
TUB	1
zf-HD	1
ARID	2
DBB	2
EIL	2
Jumonji	2
LIM	2
PHD	2
PLATZ	2
SRS	2
SWI/SNF-BAF60b	2
TRAF	2
Trihelix	2
mTERF	2
CAMTA	3
HMG	3
RWP-RK	3
TAZ	3
Pseudo ARR-B	4
SET	4
C3H	5
OFP	6
SBP	6
SNF2	6
Tify	6
HSF	7
GRF	9
LOB	9
MADS	9
NF-Y	9
GNAT	11
TCP	12
Others	14
AUX/IAA	15
B3	15
GARP	15
GRAS	15
bZIP	16
WRKY	17
C2H2	22
NAC	25
AP2/ERF	30
C2C2	33
HB	37
bHLH	42
MYB	53

## Sheet: 1c
Table S1c. Common differentially expressed transcription factors in MicroTom leaves after 2 h and 4 h dehydration compared with 0 h control, as determined by RNA-seq. FC, fold change.
Gene ID	transcript ID	TF family	Log2FC(2hvs0h)	qvalue(2hvs0h)	Log2FC(4hvs0h)	qvalue(4hvs0h)
Solyc07g041190	Solyc07g041190.3	Alfin-like	-1.50445	1.83029e-48	-1.0129	1.88702e-29
Solyc07g042230	Solyc07g042230.1	AP2/ERF	11.8305	2.53005e-59	9.30075	4.55154e-36
Solyc04g071770	Solyc04g071770.3	AP2/ERF	10.7875	0	5.57279	8.65872e-60
Solyc06g066540	Solyc06g066540.1	AP2/ERF	3.20012	1.40988e-60	3.33886	5.09211e-65
Solyc12g056590	Solyc12g056590.2	AP2/ERF	5.58048	0	3.28211	6.66515e-64
Solyc09g089930	Solyc09g089930.3	AP2/ERF	5.32598	0	3.04922	1.25199e-50
Solyc10g009110	Solyc10g009110.1	AP2/ERF	2.63024	0	2.28033	2.89925e-293
Solyc03g124110	Solyc03g124110.2	AP2/ERF	3.07254	3.49073e-21	2.24278	7.30749e-10
Solyc07g054220	Solyc07g054220.1	AP2/ERF	3.71977	0	2.16131	8.97209e-90
Solyc03g120840	Solyc03g120840.3	AP2/ERF	-2.73791	1.04283e-12	1.80982	3.47238e-16
Solyc07g053740	Solyc07g053740.1	AP2/ERF	2.26569	0	1.75774	0
Solyc03g093610	Solyc03g093610.1	AP2/ERF	5.19428	0	1.7153	1.42668e-10
Solyc03g006320	Solyc03g006320.1	AP2/ERF	2.39319	5.00134e-34	1.36547	2.90162e-08
Solyc04g007000	Solyc04g007000.3	AP2/ERF	3.70513	5.39073e-190	1.33959	9.8563e-11
Solyc04g078640	Solyc04g078640.3	AP2/ERF	1.67824	1.16473e-160	1.21372	2.0978e-69
Solyc06g068360	Solyc06g068360.3	AP2/ERF	1.74507	7.49776e-08	1.09791	0.00514968
Solyc09g007260	Solyc09g007260.4	AP2/ERF	-1.18361	4.96058e-40	-1.11447	4.20393e-35
Solyc08g008305	Solyc08g008305.1	AP2/ERF	-3.07546	1.65043e-09	-1.24203	0.000534746
Solyc02g077840	Solyc02g077840.2	AP2/ERF	-1.08935	0.000475364	-1.52129	2.681e-08
Solyc05g052030	Solyc05g052030.1	AP2/ERF	-3.95188	8.99059e-294	-2.43317	1.33935e-40
Solyc10g084340	Solyc10g084340.2	AP2/ERF	-5.11727	2.30484e-63	-2.50537	3.61605e-33
Solyc03g116610	Solyc03g116610.3	AP2/ERF	-1.395	4.15189e-09	-2.99998	9.21875e-28
Solyc08g078420	Solyc08g078420.3	AP2/ERF	-3.68108	1.98367e-15	-3.95556	2.53906e-16
Solyc05g050830	Solyc05g050830.3	AP2/ERF	-2.53454	2.28454e-52	-4.4336	5.68876e-08
Solyc09g091960	Solyc09g091960.3	ARID	-1.1589	6.54823e-59	-1.82895	8.57476e-116
Solyc12g094440	Solyc12g094440.2	ARID	-2.75999	2.99705e-09	-6.20754	8.54577e-16
Solyc06g066020	Solyc06g066020.3	AUX/IAA	4.48492	4.14512e-38	3.0235	2.07917e-37
Solyc03g120390	Solyc03g120390.3	AUX/IAA	3.40302	0	1.60535	1.09243e-137
Solyc07g043610	Solyc07g043610.3	AUX/IAA	-2.07342	5.10012e-92	-1.16591	1.49497e-36
Solyc12g096980	Solyc12g096980.3	AUX/IAA	-1.92796	2.83859e-07	-1.30283	0.000353278
Solyc09g090910	Solyc09g090910.3	AUX/IAA	-2.37144	8.31788e-31	-1.45015	2.47687e-14
Solyc09g064530	Solyc09g064530.3	AUX/IAA	-1.1334	3.09455e-17	-1.71323	3.48018e-34
Solyc06g008580	Solyc06g008580.3	AUX/IAA	-3.92514	0.00421275	-2.25838	4.72846e-16
FQ_newGene_493	FQ_newGene_493	AUX/IAA	-3.63389	0	-2.70016	0
Solyc06g053840	Solyc06g053840.3	AUX/IAA	-4.97797	0	-2.8063	0
Solyc09g083290	Solyc09g083290.3	AUX/IAA	-1.26528	1.21799e-119	-2.89053	0
Solyc06g008590	Solyc06g008590.3	AUX/IAA	-2.51293	7.06303e-37	-3.0168	5.6014e-50
FQ_newGene_1835	FQ_newGene_1835	AUX/IAA	-4.08332	2.88163e-08	-3.32951	1.37666e-06
Solyc03g120380	Solyc03g120380.3	AUX/IAA	-1.74519	2.3633e-06	-4.28741	7.02888e-06
Solyc08g006280	Solyc08g006280.2	B3	-3.4947	1.79534e-15	2.40376	5.33439e-49
Solyc09g010230	Solyc09g010230.2	B3	4.36527	0	1.97476	9.02286e-42
Solyc02g037530	Solyc02g037530.3	B3	-2.5057	0	-1.00689	2.24604e-95
Solyc07g016180	Solyc07g016180.3	B3	-1.63619	1.59334e-211	-1.01191	9.10952e-104
Solyc07g043620	Solyc07g043620.3	B3	-1.87218	3.28051e-90	-1.04648	5.22674e-39
Solyc08g006270	Solyc08g006270.1	B3	-1.96201	6.28869e-21	-1.31046	1.23745e-20
Solyc10g075030	Solyc10g075030.3	B3	-1.92615	3.3909e-228	-1.51221	7.31626e-170
Solyc01g096790	Solyc01g096790.4	B3	-2.04685	3.40466e-07	-1.52113	0.000139414
Solyc08g006220	Solyc08g006220.4	B3	-1.68118	4.69966e-37	-1.65385	2.1713e-26
Solyc08g006230	Solyc08g006230.4	B3	-2.18175	1.73807e-44	-1.77121	1.37118e-25
Solyc11g069190	Solyc11g069190.2	B3	-2.83577	0	-2.00135	7.53965e-56
Solyc07g042260	Solyc07g042260.4	B3	-3.97922	0	-2.07406	0
Solyc08g082630	Solyc08g082630.3	B3	-2.55159	9.94986e-47	-2.15033	9.90401e-37
Solyc10g009270	Solyc10g009270.3	bHLH	7.07444	0	5.32546	5.79956e-250
Solyc08g076820	Solyc08g076820.3	bHLH	-5.20909	0	-6.10194	0
Solyc02g091690	Solyc02g091690.3	bHLH	-6.638	3.34983e-16	-6.68108	2.22446e-16
Solyc03g121240	Solyc03g121240.1	bHLH	4.37926	6.489e-24	6.49814	9.61056e-76
Solyc06g062460	Solyc06g062460.3	bHLH	2.05558	7.51753e-33	4.13386	3.9214e-84
Solyc03g097820	Solyc03g097820.2	bHLH	3.24022	4.13731e-57	2.49868	1.97217e-26
Solyc03g119390	Solyc03g119390.5	bHLH	-2.26669	6.75195e-05	2.04889	1.79556e-15
FQ_newGene_1698	FQ_newGene_1698	bHLH	1.37648	9.08107e-30	1.64657	1.40915e-48
Solyc12g036470	Solyc12g036470.2	bHLH	2.23249	4.5386e-10	1.63568	2.56503e-05
Solyc08g075090	Solyc08g075090.4	bHLH	2.17533	0	1.43593	8.73987e-305
Solyc06g069600	Solyc06g069600.3	bHLH	-1.11186	0.000337317	-1.12651	0.00227375
FQ_newGene_2085	FQ_newGene_2085	bHLH	-1.0255	1.57924e-08	-1.15441	4.40453e-11
Solyc07g043580	Solyc07g043580.4	bHLH	-1.18641	4.96938e-159	-1.1822	5.88372e-180
Solyc09g065100	Solyc09g065100.3	bHLH	-1.76381	1.10923e-20	-1.20969	7.08037e-12
Solyc10g079050	Solyc10g079050.2	bHLH	-1.85414	4.73804e-18	-1.23619	5.69711e-08
Solyc09g097870	Solyc09g097870.4	bHLH	-1.26198	4.99206e-41	-1.27208	1.15983e-56
Solyc06g069370	Solyc06g069370.4	bHLH	-1.21185	4.03334e-32	-1.33175	4.11015e-21
Solyc04g014360	Solyc04g014360.3	bHLH	-1.15728	0.000814733	-1.36265	0.00076067
Solyc10g009290	Solyc10g009290.1	bHLH	1.95076	2.39777e-137	-1.4485	1.74754e-25
Solyc01g010130	Solyc01g010130.4	bHLH	-2.82416	2.94443e-304	-1.53572	4.62446e-131
Solyc02g070880	Solyc02g070880.1	bHLH	-1.3935	6.04997e-58	-1.62374	3.04663e-66
Solyc05g006650	Solyc05g006650.3	bHLH	-2.9005	0	-2.13073	0
FQ_newGene_1021	FQ_newGene_1021	bHLH	-1.26164	5.08216e-14	-2.25379	2.09899e-30
Solyc10g079070	Solyc10g079070.2	bHLH	-4.27823	0	-2.38195	0
Solyc11g010340	Solyc11g010340.2	bHLH	-1.13542	0.00306748	-2.46287	1.1886e-08
Solyc01g109700	Solyc01g109700.3	bHLH	-2.39806	4.6904e-190	-2.53148	1.10477e-177
Solyc06g008030	Solyc06g008030.3	bHLH	-4.0181	3.82711e-139	-2.5829	0
Solyc12g100140	Solyc12g100140.3	bHLH	-3.63009	0	-2.64328	0
Solyc06g051260	Solyc06g051260.4	bHLH	-4.69821	1.78789e-24	-2.82141	3.28942e-66
Solyc10g008245	Solyc10g008245.2	bHLH	-7.53287	3.29417e-17	-2.85081	8.2117e-20
Solyc10g008270	Solyc10g008270.3	bHLH	-2.99998	4.7155e-165	-3.17973	0
Solyc02g087860	Solyc02g087860.3	bHLH	-8.68825	4.46909e-31	-3.27091	2.08314e-61
Solyc03g115540	Solyc03g115540.2	bHLH	-1.5064	7.61698e-28	-3.6577	1.99328e-19
Solyc03g118310	Solyc03g118310.4	bHLH	-3.06926	3.38107e-09	-4.58317	1.11744e-14
Solyc09g091760	Solyc09g091760.3	bHLH	-3.12612	5.77789e-34	-5.65319	8.18428e-08
Solyc05g050220	Solyc05g050220.3	bZIP	5.47865	1.12008e-129	5.09211	2.77784e-289
Solyc01g100460	Solyc01g100460.3	bZIP	5.25487	1.10178e-52	3.3046	1.58731e-54
Solyc04g078840	Solyc04g078840.3	bZIP	3.76491	0	3.25845	0
Solyc01g104650	Solyc01g104650.3	bZIP	2.19487	1.85657e-264	1.78148	5.08844e-141
Solyc02g092090	Solyc02g092090.3	bZIP	1.66774	2.41859e-41	1.59683	2.19624e-34
Solyc01g108080	Solyc01g108080.4	bZIP	3.64281	0	1.50411	4.33473e-131
Solyc05g010516	Solyc05g010516.1	bZIP	2.89582	3.02593e-32	1.37848	1.31303e-05
Solyc01g095460	Solyc01g095460.3	bZIP	1.56759	1.52505e-257	1.13512	9.25684e-124
Solyc01g109880	Solyc01g109880.3	bZIP	1.09418	1.36906e-112	1.08908	1.52005e-133
Solyc07g053450	Solyc07g053450.5	bZIP	-4.77341	4.84551e-05	-1.73871	7.89856e-12
Solyc02g083520	Solyc02g083520.3	bZIP	-1.65401	3.31979e-07	-2.11486	2.26848e-11
Solyc05g009660	Solyc05g009660.4	bZIP	-2.02806	2.49979e-41	-3.28131	6.26395e-89
Solyc12g010800	Solyc12g010800.2	bZIP	-1.59184	0.000132496	-4.51025	0.0178817
FQ_newGene_633	FQ_newGene_633	bZIP	-4.52441	8.62729e-109	-4.77307	6.98281e-113
Solyc06g075370	Solyc06g075370.3	C2C2	3.30364	0	2.76675	0
Solyc02g090310	Solyc02g090310.1	C2C2	2.5274	2.95943e-159	2.15753	2.9997e-89
Solyc02g090220	Solyc02g090220.3	C2C2	1.47263	3.27379e-07	1.92895	8.43581e-14
Solyc02g062380	Solyc02g062380.3	C2C2	3.37641	5.44521e-09	1.73681	0.000140915
Solyc06g150130	Solyc06g150130.1	C2C2	-2.18187	0	-1.11933	1.64396e-298
Solyc04g007210	Solyc04g007210.3	C2C2	-2.59772	0	-1.12878	3.48173e-100
Solyc01g100220	Solyc01g100220.3	C2C2	-1.20022	0.000100679	-1.1553	0.000114785
Solyc02g088070	Solyc02g088070.3	C2C2	1.97735	1.72457e-11	-1.20997	0.00337782
Solyc06g069760	Solyc06g069760.3	C2C2	-1.62511	0	-1.2162	4.70502e-212
Solyc07g008180	Solyc07g008180.4	C2C2	-2.4736	1.30877e-193	-1.23869	1.81497e-62
Solyc08g082910	Solyc08g082910.2	C2C2	-1.75511	3.27375e-33	-1.45116	8.90681e-24
Solyc01g096120	Solyc01g096120.3	C2C2	-1.45914	6.92555e-13	-1.50681	6.30938e-14
Solyc11g066050	Solyc11g066050.1	C2C2	-1.54311	1.77859e-50	-1.67312	6.24809e-56
Solyc05g056120	Solyc05g056120.3	C2C2	-1.30095	1.81648e-102	-1.73165	7.54889e-121
Solyc08g077060	Solyc08g077060.3	C2C2	-3.57091	9.11096e-291	-1.80782	6.35721e-136
Solyc09g074560	Solyc09g074560.3	C2C2	-3.27507	0	-2.05062	7.60695e-274
FQ_newGene_484	FQ_newGene_484	C2C2	-1.8223	9.46738e-243	-2.06197	4.45196e-225
Solyc02g084590	Solyc02g084590.4	C2C2	-1.73803	1.02375e-57	-2.1293	2.54487e-74
Solyc12g006240	Solyc12g006240.2	C2C2	-3.89202	2.08217e-103	-2.48245	4.6901e-65
Solyc03g120890	Solyc03g120890.3	C2C2	-2.74181	8.91289e-35	-2.67842	5.83499e-07
Solyc11g071810	Solyc11g071810.2	C2C2	-1.8933	6.63543e-35	-2.6843	5.89766e-65
Solyc12g009580	Solyc12g009580.2	C2C2	-1.69429	3.38553e-78	-2.90958	3.78799e-161
Solyc01g090760	Solyc01g090760.5	C2C2	-2.75712	3.36846e-33	-3.02056	1.23555e-27
Solyc05g024010	Solyc05g024010.3	C2C2	-2.35805	6.04018e-50	-3.16888	1.54624e-95
Solyc08g079100	Solyc08g079100.3	C2C2	-2.5237	8.50904e-100	-4.1993	8.03575e-179
Solyc05g009310	Solyc05g009310.3	C2C2	-3.12201	3.13629e-27	-6.22776	3.67069e-32
Solyc01g107170	Solyc01g107170.2	C2H2	4.89612	0	3.23166	0
Solyc04g077980	Solyc04g077980.1	C2H2	3.6023	0	2.53415	1.34799e-290
Solyc06g075780	Solyc06g075780.3	C2H2	4.15322	4.52675e-301	2.1098	5.72533e-34
Solyc11g073075	Solyc11g073075.1	C2H2	5.19288	5.63059e-252	1.10226	0.00112788
Solyc04g008500	Solyc04g008500.4	C2H2	-2.69577	8.00622e-142	-1.16776	2.22907e-39
Solyc06g072360	Solyc06g072360.3	C2H2	-1.3297	1.55343e-12	-1.32885	6.07252e-12
Solyc01g090840	Solyc01g090840.4	C2H2	-1.34309	2.5567e-09	-1.60799	3.65691e-11
Solyc07g063970	Solyc07g063970.3	C2H2	-3.6665	2.31966e-43	-1.76225	5.05819e-22
Solyc04g081370	Solyc04g081370.2	C2H2	-2.84469	0	-1.80111	1.02684e-184
Solyc08g006470	Solyc08g006470.5	C2H2	2.86772	0	-2.01324	4.29152e-69
Solyc06g060740	Solyc06g060740.3	C2H2	-1.1811	0.0022608	-2.11001	1.06536e-05
Solyc09g007550	Solyc09g007550.3	C2H2	-1.42673	1.42912e-16	-2.15208	7.09532e-36
Solyc05g009170	Solyc05g009170.3	C2H2	-4.90084	1.33249e-21	-2.65759	1.58959e-12
Solyc03g059270	Solyc03g059270.4	C2H2	-2.76876	4.20419e-127	-2.70547	2.45064e-125
Solyc06g065440	Solyc06g065440.1	C2H2	-4.74875	0	-3.74035	0
Solyc06g082010	Solyc06g082010.4	C3H	1.36289	0	1.35059	0
Solyc01g105230	Solyc01g105230.4	CAMTA	2.32506	1.29958e-65	1.79916	4.38354e-40
Solyc12g099340	Solyc12g099340.3	CAMTA	3.31321	0	1.3524	4.68601e-41
Solyc01g057270	Solyc01g057270.4	CAMTA	-1.76981	9.02271e-14	-1.27643	5.69115e-09
Solyc01g111280	Solyc01g111280.3	CSD	-2.73878	1.14129e-63	-1.38308	2.15362e-27
Solyc02g084420	Solyc02g084420.3	DBB	3.1785	3.00479e-275	1.10733	8.73846e-16
Solyc03g113760	Solyc03g113760.3	E2F-DP	1.66462	3.97756e-05	2.26784	2.07363e-12
Solyc01g009170	Solyc01g009170.4	EIL	-1.28121	6.40234e-267	-1.39802	0
Solyc05g009720	Solyc05g009720.3	GARP	2.12441	8.34876e-47	2.56278	1.64628e-79
Solyc01g108300	Solyc01g108300.3	GARP	1.06754	7.06747e-18	2.36324	2.10905e-126
Solyc10g080960	Solyc10g080960.1	GARP	-1.28338	7.38256e-08	-1.09137	1.16797e-06
Solyc05g014260	Solyc05g014260.3	GARP	-2.45907	0	-1.10884	5.81432e-257
Solyc07g005140	Solyc07g005140.4	GARP	-1.21568	1.60078e-60	-1.42845	8.06942e-76
Solyc10g008160	Solyc10g008160.3	GARP	-4.74545	7.60888e-81	-1.65993	7.59281e-25
Solyc10g085620	Solyc10g085620.2	GARP	-3.14163	1.35572e-138	-1.81691	7.03945e-59
Solyc06g005680	Solyc06g005680.4	GARP	-3.76971	3.76761e-40	-2.41711	6.2032e-32
FQ_newGene_1340	FQ_newGene_1340	GARP	-1.99066	1.11862e-07	-2.53956	5.63976e-11
Solyc09g091880	Solyc09g091880.4	GARP	-5.12606	1.4438e-33	-2.54081	2.04349e-17
Solyc02g076670	Solyc02g076670.3	GARP	-2.96568	1.37792e-43	-2.73196	1.9744e-31
Solyc08g006730	Solyc08g006730.1	GNAT	2.45123	1.49321e-05	6.73265	7.18199e-42
Solyc08g068730	Solyc08g068730.1	GNAT	5.36068	0	4.06086	0
Solyc08g068690	Solyc08g068690.1	GNAT	3.14406	4.11799e-155	2.42522	1.03617e-216
Solyc12g099940	Solyc12g099940.2	GNAT	1.48221	7.41934e-25	1.77672	8.26575e-43
Solyc08g006765	Solyc08g006765.1	GNAT	1.36308	1.05208e-66	1.4333	1.68832e-60
Solyc02g092260	Solyc02g092260.3	GNAT	2.22353	2.51822e-268	1.18931	7.76388e-54
Solyc08g068770	Solyc08g068770.3	GNAT	2.53447	8.26596e-183	1.04413	1.36424e-19
Solyc03g043950	Solyc03g043950.4	GNAT	-1.03951	5.78971e-79	-1.17814	3.31711e-109
Solyc08g068700	Solyc08g068700.1	GNAT	-1.33293	8.27326e-109	-2.17558	1.81893e-156
Solyc02g092490	Solyc02g092490.3	GNAT	-3.46699	3.19229e-88	-3.06908	8.10624e-90
Solyc02g064690	Solyc02g064690.3	GNAT	-7.52556	9.06528e-05	-4.21267	4.21807e-105
Solyc06g082530	Solyc06g082530.3	GRAS	2.27838	2.0294e-28	1.87593	1.9242e-17
Solyc11g013150	Solyc11g013150.1	GRAS	-1.16043	0.00241783	1.60507	1.88371e-18
Solyc11g011260	Solyc11g011260.1	GRAS	-1.87188	0	-1.1144	1.9823e-131
Solyc04g011640	Solyc04g011640.4	GRAS	-2.51733	7.14348e-262	-1.32425	1.42949e-82
Solyc09g010920	Solyc09g010920.1	GRAS	-1.45956	2.55493e-75	-1.45883	4.7204e-80
Solyc04g014830	Solyc04g014830.3	GRAS	-2.61466	1.65705e-135	-1.49651	1.47236e-44
Solyc07g065270	Solyc07g065270.1	GRAS	-3.29101	0	-1.6757	0
Solyc06g076290	Solyc06g076290.1	GRAS	-5.02366	1.78641e-22	-1.88764	2.82808e-10
Solyc08g014030	Solyc08g014030.1	GRAS	-2.67925	1.34697e-34	-2.24095	1.64412e-28
Solyc10g074680	Solyc10g074680.2	GRAS	-3.53181	5.8907e-13	-3.5806	0.00395004
Solyc02g092570	Solyc02g092570.1	GRAS	-5.38421	4.07029e-33	-4.89725	2.02334e-33
Solyc08g083230	Solyc08g083230.3	GRF	-1.94878	8.38742e-19	-1.29985	1.41518e-10
Solyc08g005430	Solyc08g005430.3	GRF	-1.92355	9.78282e-44	-1.37036	1.45862e-22
Solyc12g096070	Solyc12g096070.2	GRF	-2.70418	1.45603e-43	-1.71284	5.712e-29
Solyc08g075950	Solyc08g075950.4	GRF	-2.6288	2.21602e-24	-1.76921	1.02169e-14
Solyc07g041640	Solyc07g041640.4	GRF	-4.93019	0.00282738	-1.96969	7.41926e-07
FQ_newGene_2	FQ_newGene_2	GRF	-6.28441	0	-2.19545	2.88427e-163
Solyc08g079800	Solyc08g079800.4	GRF	-7.13769	5.24265e-07	-2.5006	4.50755e-21
Solyc01g091540	Solyc01g091540.3	GRF	-2.12316	3.0889e-09	-3.12483	2.13641e-11
Solyc09g009200	Solyc09g009200.3	GRF	-3.38893	3.49818e-10	-3.97807	5.66281e-12
Solyc08g083130	Solyc08g083130.5	HB	5.97175	4.06106e-145	5.75002	1.01311e-133
Solyc01g096320	Solyc01g096320.3	HB	6.53438	0	6.09376	0
Solyc03g082550	Solyc03g082550.3	HB	4.67689	0	4.10682	0
Solyc02g063520	Solyc02g063520.4	HB	1.64547	1.14143e-108	3.16748	0
Solyc04g077220	Solyc04g077220.3	HB	1.55885	4.96394e-12	2.81169	1.43879e-59
Solyc02g087840	Solyc02g087840.3	HB	-1.94718	1.42532e-14	2.62683	2.8345e-124
Solyc12g010410	Solyc12g010410.4	HB	3.24463	2.9041e-26	2.59689	5.84604e-15
Solyc02g091930	Solyc02g091930.3	HB	2.36969	0	2.29873	0
Solyc05g051460	Solyc05g051460.3	HB	3.19335	0	2.23237	1.27613e-130
Solyc04g080790	Solyc04g080790.3	HB	3.63608	0	2.14844	1.04542e-260
Solyc05g006980	Solyc05g006980.3	HB	1.41016	8.69769e-42	1.7515	2.5156e-71
Solyc07g007120	Solyc07g007120.3	HB	1.16255	0	1.2229	0
Solyc03g120620	Solyc03g120620.3	HB	-2.37383	2.52469e-141	-1.00656	9.22704e-36
Solyc11g069470	Solyc11g069470.3	HB	-1.64256	1.15295e-181	-1.03593	5.87202e-78
Solyc12g044410	Solyc12g044410.2	HB	-2.42587	4.42726e-285	-1.038	3.39931e-101
Solyc03g031760	Solyc03g031760.5	HB	-2.09307	7.23918e-134	-1.05798	5.02647e-48
Solyc08g041820	Solyc08g041820.3	HB	-1.77319	0	-1.1237	1.09172e-171
Solyc01g091630	Solyc01g091630.3	HB	-1.62044	8.92876e-278	-1.29619	1.67226e-177
Solyc02g080260	Solyc02g080260.4	HB	-1.56337	1.7112e-25	-1.48367	1.21042e-18
Solyc11g010270	Solyc11g010270.2	HB	-4.29024	0	-1.5002	0
Solyc03g118770	Solyc03g118770.4	HB	-2.63979	1.83042e-07	-1.62246	0.00106234
Solyc08g076370	Solyc08g076370.3	HB	-1.95849	2.19556e-54	-1.68202	2.02997e-47
Solyc03g098200	Solyc03g098200.4	HB	-1.71635	1.35439e-32	-1.69174	3.12269e-29
Solyc03g026070	Solyc03g026070.4	HB	-1.32927	1.97081e-25	-2.29385	6.07182e-61
Solyc02g065490	Solyc02g065490.4	HB	-2.45206	4.78633e-43	-2.31809	6.77271e-46
Solyc02g077590	Solyc02g077590.1	HB	-1.22919	0.000198066	-2.64813	3.13397e-12
Solyc08g065420	Solyc08g065420.3	HB	-3.8909	8.38176e-268	-2.7555	2.08212e-204
Solyc06g072310	Solyc06g072310.3	HB	-1.54697	0.000163187	-3.05073	2.0309e-10
Solyc06g060830	Solyc06g060830.3	HB	-3.33244	7.83882e-45	-3.09077	3.12773e-49
Solyc08g007270	Solyc08g007270.4	HB	-2.05033	5.74525e-63	-3.28002	1.34399e-119
Solyc05g007180	Solyc05g007180.3	HB	-1.86104	1.33262e-78	-3.40292	3.64769e-218
Solyc04g008820	Solyc04g008820.4	HMG	1.12378	5.62297e-08	2.28713	8.28465e-44
Solyc03g032130	Solyc03g032130.5	HMG	-1.65815	0	-1.42359	0
Solyc04g016000	Solyc04g016000.3	HSF	5.48601	3.45721e-151	4.09607	7.2891e-60
Solyc07g040680	Solyc07g040680.3	HSF	3.38241	1.58709e-33	3.3142	9.38815e-32
Solyc03g097120	Solyc03g097120.3	HSF	2.424	1.17385e-197	2.14018	7.66007e-128
Solyc08g080540	Solyc08g080540.3	HSF	4.08641	0	1.88054	2.81094e-57
Solyc09g009100	Solyc09g009100.4	HSF	-1.98732	0	-2.23668	0
Solyc10g080930	Solyc10g080930.2	IWS1	2.69753	0	1.39211	1.09033e-127
Solyc08g005240	Solyc08g005240.3	Jumonji	-1.76364	8.77897e-33	-1.17389	5.3915e-14
Solyc01g006680	Solyc01g006680.4	Jumonji	-3.20227	2.18798e-92	-4.03837	1.96651e-140
Solyc03g118160	Solyc03g118160.4	LFY	-5.43845	3.33056e-11	-1.43229	0.00594449
Solyc03g114000	Solyc03g114000.3	LIM	1.87225	4.6643e-90	1.44584	1.39292e-47
Solyc04g077780	Solyc04g077780.3	LIM	-3.22004	0	-1.11632	1.62155e-175
Solyc03g119530	Solyc03g119530.3	LOB	3.83941	2.37562e-43	4.38223	9.3303e-63
Solyc02g092550	Solyc02g092550.3	LOB	3.15429	4.38748e-29	2.89534	2.33031e-22
Solyc02g067800	Solyc02g067800.5	LOB	5.26361	9.44624e-147	2.45599	3.34709e-12
Solyc06g075330	Solyc06g075330.3	LOB	3.39372	1.26033e-49	1.9319	4.21342e-11
Solyc11g045530	Solyc11g045530.3	LOB	-3.67309	2.5186e-53	-3.38443	1.1309e-39
Solyc03g095940	Solyc03g095940.1	LOB	-6.02995	3.67991e-33	-3.50783	1.66409e-29
Solyc01g091420	Solyc01g091420.2	LOB	1.11493	0.000236822	-3.52582	0.00619135
Solyc03g063140	Solyc03g063140.5	LOB	-10.3151	3.06775e-17	-10.3565	2.85199e-17
Solyc06g083460	Solyc06g083460.4	LUG	-1.11854	6.1555e-56	-1.26702	3.88313e-74
Solyc03g006830	Solyc03g006830.3	MADS	-1.6127	5.61663e-67	-2.61692	6.17939e-156
Solyc11g069770	Solyc11g069770.3	MADS	-3.32005	1.97489e-111	-3.46966	5.41348e-101
Solyc03g114840	Solyc03g114840.3	MADS	-1.3282	9.8051e-05	-3.63324	1.22849e-17
Solyc01g104740	Solyc01g104740.3	MBF1	5.28462	1.61973e-165	1.62572	6.8864e-19
Solyc12g015640	Solyc12g015640.2	mTERF	2.438	2.42608e-156	1.83666	2.94466e-75
Solyc04g072550	Solyc04g072550.3	mTERF	-3.45008	5.91028e-26	-1.30167	4.51111e-07
Solyc10g005550	Solyc10g005550.3	MYB	9.44524	4.02723e-14	10.659	2.38068e-18
Solyc06g083900	Solyc06g083900.3	MYB	7.64139	0	5.87699	1.83886e-231
Solyc08g082890	Solyc08g082890.3	MYB	6.15972	1.85046e-29	5.62657	2.64056e-22
Solyc05g053150	Solyc05g053150.2	MYB	5.61238	1.72567e-06	5.60234	2.057e-06
Solyc10g076820	Solyc10g076820.2	MYB	-5.09691	7.70149e-79	-5.04998	1.79343e-77
Solyc10g080920	Solyc10g080920.2	MYB	-5.68197	1.92508e-143	-5.74105	8.38879e-153
Solyc06g009480	Solyc06g009480.3	MYB	-5.99264	4.03693e-13	-10.6198	3.28292e-18
Solyc02g079280	Solyc02g079280.3	MYB	5.07759	0	3.84542	7.84928e-102
Solyc10g005460	Solyc10g005460.3	MYB	4.8801	1.41234e-08	3.10154	9.79247e-08
Solyc01g079620	Solyc01g079620.5	MYB	2.77632	2.78352e-157	2.91478	4.06046e-194
Solyc03g093890	Solyc03g093890.3	MYB	4.42933	2.88882e-178	2.37144	4.7918e-22
Solyc11g011050	Solyc11g011050.2	MYB	2.93958	9.62721e-51	2.28332	9.48192e-24
Solyc04g014470	Solyc04g014470.3	MYB	2.28885	2.43124e-61	2.02518	2.04271e-47
Solyc03g116100	Solyc03g116100.3	MYB	2.49011	7.107e-213	1.9709	8.56548e-137
Solyc01g057910	Solyc01g057910.3	MYB	2.02599	2.15011e-19	1.92201	1.70043e-17
Solyc07g026680	Solyc07g026680.2	MYB	3.21013	1.05958e-257	1.86117	6.35573e-52
Solyc02g078810	Solyc02g078810.4	MYB	1.15063	3.27064e-24	1.84205	4.42647e-81
Solyc11g006720	Solyc11g006720.2	MYB	3.26202	0	1.62792	8.73633e-84
Solyc10g084370	Solyc10g084370.3	MYB	2.58981	0	1.50509	3.4712e-157
Solyc04g078420	Solyc04g078420.1	MYB	2.17001	0	1.17814	6.71579e-113
Solyc05g007160	Solyc05g007160.3	MYB	-1.67886	1.13909e-113	-1.04504	1.96247e-54
Solyc04g008870	Solyc04g008870.3	MYB	-1.17191	2.21526e-09	-1.15457	6.70438e-12
Solyc09g010840	Solyc09g010840.1	MYB	-2.59398	2.52701e-66	-1.22513	3.58331e-27
Solyc03g119740	Solyc03g119740.3	MYB	-1.77508	1.13756e-89	-1.25969	5.79634e-65
Solyc03g112390	Solyc03g112390.3	MYB	-1.16774	1.97214e-26	-1.29295	3.09458e-42
Solyc09g014250	Solyc09g014250.3	MYB	-2.26314	9.86989e-108	-1.56087	6.73244e-61
Solyc02g067340	Solyc02g067340.5	MYB	-1.67601	2.1022e-28	-1.64336	1.21529e-28
Solyc05g048830	Solyc05g048830.3	MYB	-4.67129	3.89785e-35	-1.65641	2.95432e-12
Solyc10g081490	Solyc10g081490.2	MYB	-2.15683	5.38471e-71	-1.79379	6.09909e-47
Solyc06g075660	Solyc06g075660.4	MYB	-2.05613	5.27518e-131	-1.9427	1.75855e-115
Solyc12g008800	Solyc12g008800.3	MYB	-1.56991	6.84191e-54	-1.9459	2.55208e-61
Solyc10g052470	Solyc10g052470.1	MYB	1.44532	4.37564e-07	-2.16217	4.44797e-06
Solyc06g075670	Solyc06g075670.1	MYB	-2.19518	6.46179e-44	-2.17292	1.89743e-42
Solyc01g094360	Solyc01g094360.3	MYB	-2.12621	7.02926e-09	-2.4784	4.64712e-09
Solyc06g069850	Solyc06g069850.3	MYB	-1.77487	3.55439e-19	-2.58385	1.69176e-37
Solyc06g005330	Solyc06g005330.3	MYB	-4.46535	2.40441e-214	-2.66569	0
Solyc06g005310	Solyc06g005310.3	MYB	-5.56544	4.0048e-220	-2.95691	2.0764e-104
Solyc07g053240	Solyc07g053240.3	MYB	3.3842	3.12311e-80	-3.01554	4.31053e-09
Solyc05g053330	Solyc05g053330.3	MYB	1.60888	6.51488e-12	-3.03705	3.72729e-12
Solyc04g080500	Solyc04g080500.3	MYB	-2.55851	1.0752e-12	-3.11411	6.49792e-18
FQ_newGene_1774	FQ_newGene_1774	MYB	-1.79757	4.87033e-27	-3.65484	6.6502e-70
Solyc08g079270	Solyc08g079270.3	MYB	-3.07476	2.62029e-16	-3.7986	1.54181e-23
Solyc02g088190	Solyc02g088190.5	MYB	-3.69609	8.34868e-105	-4.01285	3.18944e-143
Solyc12g049350	Solyc12g049350.2	MYB	-1.43122	1.09811e-05	-5.10783	5.17835e-06
Solyc02g087960	Solyc02g087960.3	MYB	-2.03813	1.21269e-06	-5.30494	0.00157543
FQ_newGene_673	FQ_newGene_673	MYB	-4.07827	4.16292e-26	-6.21621	6.64872e-05
Solyc12g089190	Solyc12g089190.1	MYB	-3.59453	4.71698e-10	-8.66575	2.49204e-11
Solyc04g150172	Solyc04g150172.2	MYB	-1.66588	1.00269e-07	-9.93224	1.1853e-15
Solyc06g009710	Solyc06g009710.5	MYB	-4.15928	0.000470958	-10.0233	4.03654e-16
Solyc06g069710	Solyc06g069710.3	NAC	3.82628	6.66822e-55	4.49374	1.95127e-100
Solyc07g063410	Solyc07g063410.3	NAC	6.09759	0	4.41859	0
Solyc12g013620	Solyc12g013620.2	NAC	5.33332	0	4.07117	0
Solyc05g056477	Solyc05g056477.1	NAC	-1.39331	2.67697e-25	3.25373	0
Solyc11g068620	Solyc11g068620.2	NAC	1.81626	2.24806e-107	2.31437	2.67864e-257
Solyc03g115850	Solyc03g115850.3	NAC	2.84177	1.36236e-55	2.13218	3.04085e-25
Solyc12g056790	Solyc12g056790.2	NAC	2.22515	0	1.07358	2.69039e-87
Solyc04g009440	Solyc04g009440.3	NAC	5.18659	0	1.02123	8.30716e-20
Solyc11g068750	Solyc11g068750.2	NAC	-1.26541	3.05338e-22	-1.13469	4.18351e-17
Solyc02g081270	Solyc02g081270.4	NAC	-1.77424	1.73358e-10	-1.2501	3.90036e-06
FQ_newGene_862	FQ_newGene_862	NAC	-3.23326	4.29301e-24	-1.59627	1.27855e-40
Solyc01g102740	Solyc01g102740.3	NAC	-1.42796	3.43299e-59	-1.79929	4.49601e-62
Solyc02g077610	Solyc02g077610.3	NAC	1.53065	1.23682e-36	-2.23449	1.45074e-23
Solyc09g025310	Solyc09g025310.5	NAC	2.41772	1.56893e-59	-2.30421	1.65018e-11
Solyc02g061780	Solyc02g061780.3	NAC	-10.3218	2.67441e-17	-2.53203	1.44421e-21
Solyc01g104900	Solyc01g104900.3	NAC	-2.15878	2.66385e-18	-4.83312	9.89434e-09
Solyc10g079150	Solyc10g079150.3	NF-Y	3.31057	3.7859e-47	7.44595	0
Solyc10g081840	Solyc10g081840.3	NF-Y	2.68471	2.21243e-141	3.8388	0
Solyc04g009520	Solyc04g009520.3	NF-Y	1.5454	3.60811e-05	1.69692	7.00577e-08
Solyc01g006930	Solyc01g006930.3	NF-Y	-2.08259	1.3763e-187	-1.14327	5.0029e-83
Solyc12g009050	Solyc12g009050.3	NF-Y	-1.09949	1.45334e-07	-1.20011	5.24237e-07
Solyc07g065500	Solyc07g065500.2	NF-Y	-1.62804	2.51859e-169	-2.06666	0
Solyc09g074760	Solyc09g074760.1	NF-Y	-2.02104	7.57616e-05	-3.60362	5.95288e-09
Solyc03g034100	Solyc03g034100.5	OFP	-1.0158	0.00420655	-1.73279	2.28855e-05
Solyc02g072030	Solyc02g072030.1	OFP	-2.43042	5.96078e-15	-1.98127	1.27081e-17
Solyc09g065350	Solyc09g065350.1	OFP	-3.17018	8.83175e-12	-2.96605	1.04356e-12
Solyc01g007800	Solyc01g007800.3	OFP	-2.67891	8.50817e-05	-2.98212	3.57407e-27
Solyc01g007810	Solyc01g007810.1	OFP	-7.3689	6.99441e-06	-5.93389	3.3976e-06
Solyc07g052620	Solyc07g052620.1	Others	9.50478	2.63101e-23	9.30763	3.02931e-22
Solyc02g071220	Solyc02g071220.3	Others	2.4272	1.49997e-123	3.07257	4.40879e-223
Solyc06g048930	Solyc06g048930.5	Others	2.59259	8.97945e-11	2.78895	1.93945e-13
Solyc06g053710	Solyc06g053710.3	Others	4.7618	0	2.57524	2.47615e-117
Solyc05g006420	Solyc05g006420.3	Others	-2.41506	3.72589e-52	1.72833	8.14185e-136
Solyc08g068960	Solyc08g068960.3	Others	2.49994	3.8091e-13	1.72439	4.66008e-05
Solyc04g008110	Solyc04g008110.3	Others	-2.23053	3.10091e-35	1.67902	3.48098e-62
Solyc02g093590	Solyc02g093590.3	Others	-2.24251	8.31924e-76	-1.20915	6.31951e-27
Solyc02g079430	Solyc02g079430.4	Others	-2.43714	8.72283e-107	-1.29525	2.96328e-43
Solyc07g047770	Solyc07g047770.4	Others	-2.68616	0	-2.28046	0
Solyc03g079910	Solyc03g079910.3	Others	-2.29401	9.07365e-27	-4.19865	1.60832e-12
Solyc03g081270	Solyc03g081270.2	Others	-4.42567	8.85031e-40	-4.26608	9.71305e-44
Solyc11g005730	Solyc11g005730.3	PHD	2.96642	4.63634e-69	1.58257	4.71441e-13
Solyc10g085800	Solyc10g085800.2	PLATZ	1.6581	8.72804e-31	1.41174	1.32398e-17
Solyc03g044625	Solyc03g044625.1	PLATZ	-1.45279	6.19258e-06	-1.57146	7.52111e-08
Solyc06g069690	Solyc06g069690.4	Pseudo ARR-B	3.49857	0	2.73897	0
Solyc04g049670	Solyc04g049670.4	Pseudo ARR-B	-2.24603	0	-1.42436	0
Solyc03g115770	Solyc03g115770.3	Pseudo ARR-B	1.73257	1.35914e-72	-3.29344	4.43276e-42
Solyc03g081240	Solyc03g081240.3	Pseudo ARR-B	-4.27316	0	-4.13897	0
Solyc01g112190	Solyc01g112190.3	RWP-RK	-1.13678	3.20137e-06	2.37026	7.43224e-73
Solyc08g008410	Solyc08g008410.3	RWP-RK	1.13629	4.6858e-85	1.48082	1.05701e-167
Solyc04g082480	Solyc04g082480.3	RWP-RK	-2.93512	0	-2.55753	3.39495e-214
Solyc10g018780	Solyc10g018780.3	SBP	-1.86958	6.95742e-26	-1.18518	3.66525e-09
Solyc10g078700	Solyc10g078700.3	SBP	-2.34927	6.67759e-21	-1.30628	3.71543e-09
FQ_newGene_1459	FQ_newGene_1459	SBP	-1.69369	3.34408e-17	-1.53836	2.4672e-18
Solyc05g053240	Solyc05g053240.4	SBP	-1.16371	1.23883e-207	-1.57158	0
Solyc03g114850	Solyc03g114850.4	SBP	-3.7913	0	-2.92767	5.30555e-243
Solyc09g090630	Solyc09g090630.3	SET	-3.40921	1.66083e-15	-1.98785	7.33737e-09
Solyc08g077940	Solyc08g077940.2	SET	-4.30407	0.0168088	-3.02719	1.79057e-08
Solyc04g056410	Solyc04g056410.3	SNF2	1.15798	4.78491e-09	1.88702	1.02036e-29
Solyc01g090650	Solyc01g090650.1	SNF2	1.88079	2.65332e-30	1.62258	2.59987e-08
Solyc06g050510	Solyc06g050510.3	SNF2	-1.77729	0	-1.10637	6.99474e-257
Solyc04g054440	Solyc04g054440.3	SNF2	-3.46385	6.24243e-09	-6.08895	6.73737e-10
Solyc02g062400	Solyc02g062400.3	SRS	-2.08509	2.50758e-09	-1.94172	5.35233e-10
Solyc02g084680	Solyc02g084680.3	SRS	-1.15389	0.00127122	-2.0946	7.50228e-08
Solyc01g103250	Solyc01g103250.4	SWI/SNF-BAF60b	-1.89232	5.04752e-38	-1.24156	3.97901e-23
Solyc04g160270	Solyc04g160270.1	TAZ	1.87466	0.0136465	2.18191	0.00322416
Solyc06g071830	Solyc06g071830.2	TAZ	3.13999	2.68856e-150	-2.77751	5.18359e-19
Solyc03g111710	Solyc03g111710.3	TAZ	2.16119	1.92868e-127	-3.05302	3.18054e-58
Solyc06g065190	Solyc06g065190.1	TCP	-1.05497	2.34739e-05	-1.0032	3.90162e-05
FQ_newGene_1549	FQ_newGene_1549	TCP	-3.04356	0	-1.27074	3.96026e-207
Solyc08g080150	Solyc08g080150.1	TCP	-1.67473	7.14496e-57	-1.36974	1.53366e-40
Solyc06g070900	Solyc06g070900.3	TCP	-2.53059	3.68648e-29	-1.44138	1.25303e-10
Solyc12g014140	Solyc12g014140.3	TCP	-6.55807	0	-1.7203	0
Solyc07g062680	Solyc07g062680.3	TCP	-4.63867	1.69584e-252	-2.42052	2.11742e-122
Solyc03g006800	Solyc03g006800.1	TCP	-3.07798	1.07647e-06	-2.42728	5.73247e-07
Solyc04g006980	Solyc04g006980.1	TCP	-2.07988	9.47244e-09	-3.65009	1.44398e-17
Solyc03g119770	Solyc03g119770.5	TCP	-2.93704	5.36095e-09	-4.39999	2.80795e-13
Solyc07g042170	Solyc07g042170.3	Tify	5.02253	0	1.9304	1.02993e-225
Solyc11g011030	Solyc11g011030.2	Tify	4.65338	0	1.70919	2.92101e-139
Solyc03g118540	Solyc03g118540.4	Tify	4.4111	0	1.31633	1.62075e-14
Solyc01g005440	Solyc01g005440.4	Tify	2.72246	0	1.15193	2.37093e-300
Solyc09g065630	Solyc09g065630.3	Tify	-2.43478	1.96878e-26	-1.35364	7.8729e-15
Solyc06g065650	Solyc06g065650.3	Tify	-5.54743	1.76656e-135	-4.54535	0
Solyc10g079460	Solyc10g079460.1	TRAF	-4.81978	0.0224391	-1.81726	5.96514e-07
Solyc11g012720	Solyc11g012720.2	Trihelix	-1.3138	4.3529e-10	-1.1326	1.33701e-12
Solyc04g071360	Solyc04g071360.4	Trihelix	-2.49717	7.89779e-230	-1.97708	1.55456e-179
Solyc02g071130	Solyc02g071130.5	WRKY	6.72292	1.73437e-07	4.17193	0.00193885
Solyc03g116890	Solyc03g116890.3	WRKY	8.10333	0	3.57897	1.65115e-77
FQ_newGene_787	FQ_newGene_787	WRKY	4.53786	0	3.35961	3.95282e-155
Solyc08g067360	Solyc08g067360.3	WRKY	7.88921	4.11876e-118	3.20409	2.47453e-20
Solyc04g072070	Solyc04g072070.4	WRKY	4.27025	1.44607e-172	2.62828	3.85003e-34
Solyc07g047960	Solyc07g047960.3	WRKY	1.68916	1.37693e-36	2.22719	1.37617e-83
Solyc01g079260	Solyc01g079260.5	WRKY	3.61121	0	2.19404	2.55762e-112
Solyc04g051690	Solyc04g051690.4	WRKY	3.76413	0	2.12126	2.65585e-64
Solyc01g095630	Solyc01g095630.3	WRKY	2.91934	0	1.60161	8.60521e-185
Solyc08g008280	Solyc08g008280.3	WRKY	2.99676	0	1.124	2.96237e-25
Solyc05g050330	Solyc05g050330.3	WRKY	-2.38353	7.12686e-36	-1.76632	9.11933e-33
Solyc02g088340	Solyc02g088340.4	WRKY	-4.34851	0	-2.71549	0
Solyc01g104550	Solyc01g104550.3	WRKY	-2.14093	9.58694e-13	-3.25941	5.71329e-17
Solyc01g102980	Solyc01g102980.3	zf-HD	-1.29982	4.2851e-26	-2.02355	1.2205e-40
