# Supplementary material for: Transcriptomic Profiling of Tomato Leaves Identifies Novel Transcription Factors Responding to Dehydration Stress
Source: Int J Mol Sci. 2023 Jun 3;24(11):9725. doi: 10.3390/ijms24119725 (PMC10253658; doi:10.3390/ijms24119725)
Supplement: Supplementary file 1 [file ijms-24-09725-s001.zip › Table S2-revised2023June.xlsx]

## Sheet: Primers
Table S2. Sequences of qRT-PCR primers
Gene	Forward (5'-3')	Reverse (5'-3')
SlGAPDH	ACTGGTGCTGCTAAGGCTGT	ACAAGGTCCACAACCGAGAC
Solyc02g063520	AAGCTTAACGTAAGGCCTCGTC	GCTTCAACTTCGTTCTTGCTCTTC
Solyc01g096320	AATCGAGTCAGACAACAGATGCTC	AGACAAGCTTGGCATCCCTTCC
Solyc07g042230	GCAGCGGTGGTTTGTTTACGTG	ACATGAAATCAGCGGTGGATCGTC
Solyc04g071770	TTACTGGAGAACAAGCTCAAAGGG	TGCCAGGCTTGTATCTTCTTCGAG
Solyc12g056590	TTGCACCAATTCCCGCTTTCAC	TTTCTTCGCTCGAACCCTCACC
Solyc09g089930	TCTTCGGAGTTCTTAACGCTGCTC	CGCGATGCGATGTGACTGTTTC
Solyc03g093610	ACGTCCGAGGAAGTGAAACTCG	ACTGTCGGCGGAGAAACAGAAG
Solyc03g121240	GAGGCGATCGCTCAGATGAAAG	CCGAAATCAACCGGCCTGAATG
Solyc10g009270	TGGCTCTTTAGTGTGGCTAGCAG	TCGAGCACACCACTAGAAATTGG
Solyc02g087860	TCAGGCTCTCTTAGGCAACAAATG	TCACTTGTTTCAAGCTTCCTCAGC
Solyc08g076820	TGTCCTTCACCTCAATGTCACCAC	TGGCAACCTTCTTCCACCTTAAC
Solyc02g091690	TGCTCTGAGTCAGTGGATCATCG	TGAACAGAGCTTGCTTCACGTC
Solyc05g050220	GTTGACAATGGTGCTGGCACTG	TGAGCCTTCAGTTTGCCCACTC
Solyc01g100460	ACTGGTTTGGCTGCTGATGTTGC	GGCTGCATTGCACAAGGATTCTG
Solyc08g083130	ACTCTGCCGTTCCTTCATCTGC	TCTCGCTAAAGCCCAGTTCCTG
Solyc10g005550	TTGAGGTGTGGGAAGAGTTGCC	ATGCTATCTTTGACCACCTGTTGC
Solyc06g083900	AGTTCTTGGAAACAGTTGGTCTGC	TTTCAGGCTCCGATTGGGTTTC
Solyc08g082890	TGCGTAAAGGGCCATGGTCTAC	TTTCCCACACCTAAGCAATCCAG
Solyc05g053150	AAGGTCCTTGGACAGTTGAAGAAG	TTTCAATCCAGCAAGCCTAGCAAC
Solyc02g079280	ATGGGTAGAGCTCCTTGTTGTGAC	CCACATCTTTGAAGCCCAGCATTC
Solyc10g076820	GCCTTCCACGACTTTAACAAGCG	CCCAACAGAAATTGCCTGTGTTC
Solyc12g049350	ACGTGCAACTTTGGGTAACAGATG	ACAGCTTGTGGCAACTCTTCGTC
Solyc02g087960	TCAGGCTCTCTTAGGCAACAAATG	TCACTTGTTTCAAGCTTCCTCAGC
Solyc06g009710	CGTGCAACTTTGGGTAACAGGTG	TGCTTGTGGTAGCTTCTCATCAC
Solyc06g009480	TGAAGAAAGGACCCTGGAGTTCTG	AACTCTTACCGCTACGCTTCAAC
Solyc07g063410	TCCATGGGTTCTTCCAAGTAAGGC	AGACCCAGCTACTCTGTTTGGTC
Solyc12g013620	GCAATTCTCGCTGGGCTCAAAC	CTGAACGCCTGGAGCTTGATTTG
Solyc04g009440	CCGGACAGTCGATTGCTGTATC	TTTCACCGTACAAAGCCTTCTCAG
Solyc02g071130	AGCGTGTAGAGAGGTCATACCAAG	TCAACATCCTTGCGACGCTACC
Solyc03g116890	AAGGTTCAAAGAAGCGTGGAAGAC	TTGTAACAGGGCCTGCGGTATC
Solyc08g067360	TCGATCCGATCAAACTTCAGTGG	TTCTTGACTGGGCATGTTGGTG
